# Supplementary material for: Electroanalytical Platform for Rapid E. coli O157:H7 Detection in Water Samples
Source: Biosensors (Basel). 2024 Jun 7;14(6):298. doi: 10.3390/bios14060298 (PMC11201563; doi:10.3390/bios14060298)
Supplement: Supplementary file 1 [file biosensors-14-00298-s001.zip]

Archive with 1 entries (1 files):
- biosensors-3015113-supplementary.pdf
